# Supplementary material for: A Mixed-Methods Evaluation of a Post-COVID-Condition Rehabilitation and Recovery Intervention Delivered in a Football Club Community Trust
Source: Int J Environ Res Public Health. 2025 Nov 4;22(11):1672. doi: 10.3390/ijerph22111672 (PMC12652583; doi:10.3390/ijerph22111672)
Supplement: Supplementary file 1 [file ijerph-22-01672-s001.zip]

Archive with 1 entries (1 files):
- ijerph-3794444-supplementary.pdf
